# Supplementary material for: Effects of an industrial passive assistive exoskeleton on muscle activity, oxygen consumption and subjective responses during lifting tasks
Source: PLoS One. 2021 Jan 20;16(1):e0245629. doi: 10.1371/journal.pone.0245629 (PMC7816984; doi:10.1371/journal.pone.0245629)
Supplement: S1 Dataset — (XLSX) [file pone.0245629.s001.xlsx]

## Sheet: VO2
with-IPAE
subjects	1 min	2 min	3 min	4 min	5 min	6 min	7 min	8 min	9 min	10 min	11 min	12 min	13 min	14 min	15 min
1	13.453	12.257	12.398	11.256	18.046	19.109	17.06	18.602	15.029	17.41	15.162	19.209	18.799	19.871	14.802
2	9.117	10.837	12.968	11.238	12.5	12.99	13.897	13.172	13.1	13.328	14.078	14.04	13.205	13.566	12.899
3	10.207	12.437	12.586	17.572	15.749	15.28	19.653	16.342	18.962	17.433	14.816	16.331	15.602	17.657	17.667
4	13.263	16.801	13.186	15.501	16.138	14.598	13.294	19.161	16.605	14.756	15.393	19.975	19.499	14.16	18.476
5	12.994	14.292	16.532	15.56	16.685	17.445	17.848	13.364	18.952	18.318	19.838	19.907	16.873	18.773	16.108
6	9.746	12.319	15.53	16.419	12.614	15.461	18.674	19.062	14.496	19.384	19.691	14.037	18.065	14.118	14.889
7	9.62	14.396	17.47	15.392	17.008	18.079	18.999	18.34	14.888	13.405	18.122	14.286	16.965	18.583	18.822
8	13.6	17.061	17.09	17.302	19.02	18.558	19.135	19.557	19.968	18.826	19.7	19.815	19.392	19.672	19.377
no-IPAE
subjects	1 min	2 min	3 min	4 min	5 min	6 min	7 min	8 min	9 min	10 min	11 min	12 min	13 min	14 min	15 min
1	12.963	15.989	13.609	15.162	17.121	13.05	15.168	19.529	17.78	17.262	18.73	14.485	17.663	16.795	16.463
2	8.862	11.467	10.574	11.804	12.847	11.957	13.345	14.043	11.515	12.655	11.695	12.404	13.544	13.691	11.298
3	10.173	16.584	14.768	18.095	16.442	18.453	19.135	15.471	18.216	16.368	18.103	15.166	17.799	19.671	18.707
4	13.94	14.145	15.925	12.328	13.607	17.51	18.212	18.726	18.107	18.118	16.122	18.741	19.2	16.89	18.614
5	9.318	11.206	14.281	17.075	15.596	19.567	17.776	16.467	15.343	16.559	14.95	15.405	14.761	17.862	16.436
6	9.704	12.313	13.967	15.488	13.946	16.325	16.623	17.397	17.485	17.37	17.061	18.967	19.648	19.016	15.638
7	12.368	14.601	18.101	12.733	16.302	18.826	17.741	14.221	18.538	12.747	16.966	18.979	13.412	13.366	15.573
8	13.872	17.695	18.455	18.595	19.499	19.112	19.6	19.986	18.856	19.721	19.973	19.453	19.973	18.709	19.271

## Sheet: LPP
subjects	shoulders	thighs	wrists	waist
1	4	2	1	1
2	3	2	1	1
3	2	1	2	0
4	1	2	1	0
5	2	2	1	2
6	3	3	2	1
7	2	1	2	1
8	2	1	1	2

## Sheet: Borg
with-IPAE
subjects	1 min	2 min	3 min	4 min	5 min	6 min	7 min	8 min	9 min	10 min	11 min	12 min	13 min	14 min	15 min
1	6	6	6	6	7	7	7	7	8	8	10	10	10	11	11
2	6	6	6	7	7	7	7	8	9	9	10	11	11	11	10
3	7	8	8	8	8	7	7	7	7	8	11	9	11	12	12
4	6	7	7	7	8	8	8	8	8	9	8	9	11	10	13
5	7	6	8	8	7	8	9	8	8	10	9	10	9	10	10
6	7	7	7	7	7	8	9	9	10	10	9	10	11	11	11
7	6	7	7	8	7	8	8	8	8	8	8	8	9	10	10
8	7	7	7	6	7	8	8	8	9	9	9	9	9	10	10
no-IPAE
subjects	1 min	2 min	3 min	4 min	5 min	6 min	7 min	8 min	9 min	10 min	11 min	12 min	13 min	14 min	15 min
1	6	7	7	7	7	7	8	8	8	9	9	10	10	10	11
2	7	7	6	7	7	7	9	7	9	10	9	11	11	11	11
3	6	6	7	8	7	7	7	9	8	10	10	12	11	12	12
4	7	7	7	7	7	8	8	9	8	10	10	10	12	10	12
5	7	7	8	7	8	8	8	9	9	9	10	9	9	10	12
6	7	7	7	7	8	8	9	8	9	8	9	9	10	11	13
7	7	7	7	8	8	8	8	8	9	8	8	9	11	12	10
8	7	7	7	7	7	8	8	8	9	8	10	10	9	10	11

## Sheet: SUS
subjects	years	SUS	weight	height
1	26	75	78.5	171.7
2	28	70	63.5	168
3	24	75	62.8	168.1
4	22	72.5	78.7	174.2
5	30	60	79.8	181.4
6	35	60	64.4	171.9
7	25	65	76.9	174.6
8	29	65	81	182.1

## Sheet: EMG
	Single									Repetitive
	With-IPAE				no-exo					With-IPAE				no-exo
subjects	LES	TES	MD	LB	LES	TES	MD	LB		LES	TES	MD	LB	LES	TES	MD	LB
1	25.2393	44.9	17.57	51.56	37.066	41.9	18.63	60.29		31	45.2	10.0025	64.517	35.5	48.3	25.8675	98.0592
2	25.019	36.93	16.82	54.02	35.2989	47.64	19.91	80.14		30.2	37.8	15.1405	55	46.3	41.4923	29.5807	101
3	27.748	29.54	16.11	49.94	33.2607	39.67	19.64	70		20.1291	42.6	15.6097	55.4463	45.8	36.3921	32.7492	94.2
4	24.1947	37.24	16.32	63.66	33.2723	38.63	17.67	71.25		24.33	30.7	19.184	58.9	32.3	44.54	30.228	108
5	35	40.12	14.63	61.32	45	41.77	18.87	67.06		22.899	37	21.714	64	25.65	50.9	20.504	89.2
6	20	33.31	14.89	53.95	28	48	25	80		30.4	35	24.002	69.958	36	33.9	27.5	97
7	30	29.52	10.28	43.4	30	42	20	75		38	42.1	26.026	60.914	36.9	42.3	22.44	100.92
8	17	27.61	9.64	61.79	36	30	12	80		39.3	32	19.184	58.9	40.5	44	34.034	99.81
